# Supplementary material for: The Bigger, the Better: Genetic and Phenotypic Analysis of Fruit Size in Sweet (Prunus avium L.) and Sour Cherry (Prunus cerasus L.) Germplasm
Source: Plants (Basel). 2026 Mar 10;15(6):856. doi: 10.3390/plants15060856 (PMC13030673; doi:10.3390/plants15060856)
Supplement: Supplementary file 1 [file plants-15-00856-s001.zip]

Archive with 1 entries (1 files):
- Sweet and sour cherry Supplementary.xlsx
