# Supplementary material for: The Bigger, the Better: Genetic and Phenotypic Analysis of Fruit Size in Sweet (Prunus avium L.) and Sour Cherry (Prunus cerasus L.) Germplasm
Source: Plants (Basel). 2026 Mar 10;15(6):856. doi: 10.3390/plants15060856 (PMC13030673; doi:10.3390/plants15060856)
Supplement: Supplementary file 1 [file plants-15-00856-s001.zip › Sweet and sour cherry Supplementary.xlsx]

## Sheet: Table S1
Table S1: Phenotype and haplotype observed in sweet cherry. Fruit measurements such as weight, diameter, length and thickness were observed between 2016 and 2021. Mean values are shown for each trait. Allelic combinations assigned with different lowercase letters are significantly different based on mean fruit weight (p < 0.05).
Accessions	Allelic combination (possible haplotypes)				weight (g)	SD	sign.	diameter (mm)	SD	length (mm)	SD	thickness (mm)	SD
Késői vadcseresznye	192-223				3.2809	± 0.7	a	16.9	±1.8	16.8	±1.3	14.7	±1.5
Szeptemberi
Ljana x Bigarreau Burlat
Késői helyi fekete	190-229	190-255	202-229	202-255	3.62	± 0.5	a, b	18.6	±1.1	17.8	±1.0	16.8	±1.1
Durone dell'Anella	192-223		192-243		3.63333	± 0.8	a, b	18.1	±1.8	18.5	±1.2	16.1	±1.4
Májusi hosszúszárú	204-235				3.794	± 0.6	b	18.7	±1.3	18.3	±1.1	15.7	±1.6
Gyöngyösi szívcseresznye	192-222	192-235	204-222	204-235	4.23	± 0.6	c	18.9	±1.9	20	±1.3	16.6	±0.9
Danyi cseresznye	190-223				4.62	± 0.7	c,d	20	±1.3	19.3	±1.4	17.1	±1.3
Bicskei fekete	192-223	192-235	204-223	204-235	4.9075	± 1.0	d, e	21.1	±1.7	18.5	±1.4	18.4	±1.5
Májusi korai
Torbágyi késői
Pákozdi fehér	190-223	190-255	202-223	202-255	4.953	± 0.6	d, e	21.4	±1.0	19	±0.8	18.4	±0.9
Fehér ropogós pollenadó
Augusztus elején érő világos	190-225		190-255		5.033	± 1.2	d, e, f	20.6	±2.2	20.4	±1.6	17	±1.3
Korai ropogós (I 10/61)	190-223		190-237		5.23875	± 0.9	e, f	21.4	±1.2	19.9	±1.2	17.8	±1.7
Fehér cseresznye (Brózik)	190-223	190-257	202-223	202-257	5.4575	± 0.6	f	22.2	±1.2	19.5	±1.3	18.5	±0.8
Kókai cseresznye	190-257				6.33494	± 2.0	g	22.9	±3.0	21.2	±1.9	19.5	±2.5
Kecskecsecsű
Korai ropogós (II 9/7)
Badacsonyi óriás
Rukszandra
Van	190-235	190-255	204-235	204-255	6.50364	± 1.4	g	22.8	±1.9	21	±1.8	20.1	±1.5
Tarka (Százhalombatta)
Ropogós cseresznye
H 279 x Bigarreau Burlat	190-237		190-255		6.69667	± 1.2	g	22.5	±1.3	21.4	±1.6	19.9	±1.2
Regina	190-255		204-223		7.58833	± 1.1	h	24.5	±1.1	23.2	±1.0	20.9	±1.0
Késői tarka	190-223	190-255	204-223	204-255	7.61143	± 1.5	h	24.8	±1.8	20.9	±1.6	21.6	±1.8
Szőllősi pollenadó
11/106	190-223		190-255		7.62375	± 1.3	h	24.4	±1.5	22.5	±1.5	20.5	±1.5
Fekete kőszemű	190-255				8.89467	± 2.0	i	62.3	±2.1	23.8	±2.0	21.8	±2.0
Kecskecsöcsű 7. sor
H 261 x H 156 (III-43/44)
Doncsanka
Badacsonyi 40 éves (Kerekegyháza)
Kecskecsöcsű
Badacsonyi
Badacsonyi 16
Ljana x H264
Plakucsnaja
Vaszilisza	190-257		204-257		10.7863	± 1.3	j	28.6	±1.3	24.3	±1.1	24.3	±1.4

## Sheet: Table S2
Table S2: Phenotype and haplotype observed in sour cherry. Fruit measurements such as weight, diameter, length and thickness were observed between 2021 and 2023. Mean values are shown for each trait. Genotypes assigned with different lowercase letters are significantly different based on mean fruit weight (p < 0.05).
Variety name	Allelic combination (genotypes)	weight (g)	SD	sign.	diameter (mm)	SD	length (mm)	SD	thickness (mm)	SD
Helyi sötét	190-190-190-190-226-226-237-251	2.31167	± 0.24	a	14.4428	± 0.91	12.429	± 1.05	12.0677	0.77
Hortenzia királynője	190-190-204-204-208-208-222-237	2.80667	± 0.4	b	14.7415	± 1.45	13.025	± 1.20	12.7045	± 1.27
Bagi meggy, Korai cigány, Cigány késői	190-190-190-190-208-208-226-230	2.96533	± 0.49	b	15.4314	± 1.65	13.3618	± 1.32	12.9476	± 1.53
Fűzlevelű kisszemű	190-190-190-190-218-218-218-218	3.01588	± 0.59	b	15.5947	± 1.05	13.2383	± 0.92	12.5228	± 1.39
Cigánymeggy 7	185-185-185-185-208-208-226-237	3.57833	± 0.6	c	15.739	± 1.35	14.0823	± 0.93	13.925	± 1.25
Késői cigány	185-185-185-185-208-208-226-230	3.61417	± 0.6	c	16.18	± 1.49	14.096	± 1.16	13.979	± 1.41
Bosnyák	190-190-204-204-204-218-226-230	3.655	± 0.54	c	16.3593	± 1.78	14.7695	± 1.96	15.2953	± 1.27
Későn virágzó	190-190-190-190-204-204-226-251	3.704	± 0.71	c	17.1206	± 1.39	15.1116	± 1.27	14.764	± 1.27
Újfehértói fürtös	185-185-204-204-204-226-230-237	3.855	± 0.75	c	17.1303	± 1.53	14.6047	± 1.38	14.341	± 1.37
Korai Pándy	190-190-204-204-208-208-226-237	4.6525	± 1.09	d	18.4748	± 1.62	16.2713	± 1.47	15.332	± 0.83
Kantorjanosi 3	185-185-204-204-208-208-226-237	5.015	± 0.98	d, e	18.8805	± 1.60	16.2072	± 0.96	15.7995	± 1.76
Pipacs1	190-190-204-204-204-204-237-251	5.05167	± 0.87	d, e	19.2952	± 1.70	17.052	± 1.51	16.1155	± 1.96
Fehérvári	185-185-185-185-224-224-237-237	5.12944	± 0.66	e	19.3965	± 1.25	16.396	± 1.24	16.0563	± 1.16
Dunabogdányi, Májusi hólyag, Édes pipacs	185-185-204-204-204-204-226-237	5.164	± 0.99	e	19.5378	± 1.32	16.5536	± 1.27	17.5749	± 2.10
Késői parasztmeggy, Velencei kései	185-185-204-204-226-226-237-237	5.21	± 0.56	e	19.5778	± 1.83	16.7188	± 1.16	16.3107	± 1.68
Péceli nagy, Pándy Bb. 119, Pándy 43, Nagy Gobet, Pándy 279	190-190-204-204-204-204-226-237	5.21643	± 1.06	e	19.7236	± 1.84	16.8115	± 1.34	16.5066	± 1.64
Érdi Jubileum	190-190-190-190-204-204-237-237	5.35417	± 0.75	e	19.7526	± 2.04	16.637	± 1.51	16.3226	± 1.70
Érdi bőtermő	185-185-204-204-204-216-230-237	6	± 0.61	f	19.8022	± 1.35	17.3923	± 1.21	17.0568	± 1.16
Favorit	190-190-204-204-204-204-230-230	6.543	± 0.92	g	21.306	± 1.18	17.6032	± 1.42	17.802	± 1.17
Szamosi meggy, Tiszabög 50/7	185-185-185-185-204-204-226-237	6.7575	± 0.89	g	21.5653	± 1.52	18.3852	± 1.47	15.9782	± 1.35
Mogyoródi kései	185-185-204-204-226-226-226-226	6.93333	± 0.75	g	22.475	± 1.48	18.9087	± 0.96	18.6333	± 1.36

## Sheet: Table S3
Table S3: Pearson correlation for CPSCT038 and BPPCT034 alleles observed in sweet cherry and their phenotypes. Significance level is indicated as p < 0.05 (*) and p < 0.01 (**). Green values indicate positive correlation while red values indicate negative correlation.
alleles	weight	sign.	diameter	sign.	length	sign.	thickness	sign.
CPSCT038_190	0.511	**	0.551	**	0.535	**	0.513	**
CPSCT038_192	-0.454	**	-0.49	**	-0.491	**	-0.438	**
CPSCT038_202	-0.23	**	-0.171	**	-0.266	**	-0.166	**
CPSCT038_204	-0.139	**	-0.135	**	-0.168	**	-0.065	**
BPPCT034_222	-0.125	**	-0.15	**	-0.045	*	-0.136	**
BPPCT034_223	-0.43	**	-0.399	**	-0.526	**	-0.355	**
BPPCT034_225	-0.102	**	-0.118	**	-0.037	*	-0.156	**
BPPCT034_229	-0.159	**	-0.171	**	-0.161	**	-0.132	**
BPPCT034_235	-0.215	**	-0.209	**	-0.229	**	-0.147	**
BPPCT034_237	-0.049	**	-0.056	**	-0.0315072		-0.055	**
BPPCT034_243	-0.158	**	-0.19	**	-0.125	**	-0.169	**
BPPCT034_255	0.441	**	0.451	**	0.454	**	0.436	**
BPPCT034_257	0.049	**	0.074	**	0.042	*	0.065	**

## Sheet: Table S4
Table S4: Pearson correlation for CPSCT038 and BPPCT034 alleles observed in sour cherry and their phenotypes. Significance level is indicated as p < 0.05 (*) and p < 0.01 (**). Green values indicate positive correlation while red values indicate negative correlation.
alleles	weight	sign.	diameter	sign.	length	sign.	thickness	sign.
CPSCT038_185	0.393094	*	0.351281	*	0.349671	*	0.325032	*
CPSCT038_190	-0.393094	*	-0.351281	*	-0.349671	*	-0.325032	*
CPSCT038_204	0.414152	*	0.418151	*	0.439763	*	0.460321	**
BPPCT034_204	0.455169	**	0.494499	**	0.509156	**	0.50672	**
BPPCT034_208	-0.507674	**	-0.574771	**	-0.549267	**	-0.543646	**
BPPCT034_216	0.193478		0.112156		0.162009		0.168927
BPPCT034_218	-0.288572		-0.294762		-0.27956		-0.231678
BPPCT034_222	-0.254587		-0.307339	*	-0.29731		-0.28735
BPPCT034_224	0.0768354		0.0785294		0.0572228		0.0640394
BPPCT034_226	-0.0680863		-0.0260817		-0.0169129		-0.0204793
BPPCT034_230	-0.270462		-0.348436	*	-0.346105	*	-0.258583
BPPCT034_237	0.310138	*	0.342066	*	0.357811	*	0.286944
BPPCT034_251	-0.268078		-0.222369		-0.186238		-0.21234
